# Supplementary material for: CircNUP54 promotes hepatocellular carcinoma progression via facilitating HuR cytoplasmic export and stabilizing BIRC3 mRNA
Source: Cell Death Dis. 2024 Mar 5;15(3):191. doi: 10.1038/s41419-024-06570-4 (PMC10914787; doi:10.1038/s41419-024-06570-4)
Supplement: Supplementary file 10 — supplementary Excel [file 41419_2024_6570_MOESM10_ESM.xlsx]

## Sheet: Sheet1
Predictions for sequence: 3'UTR of BIRC3
Calculation parameters:
Genome: Human (hg38)
Selected motifs: HuR(Hs/Mm):uukruuu
Stringency level: Default
Conservation filter: Off
======================================================================================================================
ranked by Z-score
Sequence Position	Genomic Coordinate	Motif	K-mer	Z-score	P-value
75	chr11:102337177	uukruuu	uugguuu	4.011	3.02e-05
96	chr11:102337198	uukruuu	uuuauuu	3.879	5.24e-05
92	chr11:102337194	uukruuu	uuuauuu	3.813	6.86e-05
2266	chr11:102339368	uukruuu	uuuguuu	3.527	0.00021
118	chr11:102337220	uukruuu	uuguuuu	3.505	0.000228
2267	chr11:102339369	uukruuu	uuguuuu	3.451	0.000279
74	chr11:102337176	uukruuu	uuugguu	3.44	0.000291
117	chr11:102337219	uukruuu	auuguuu	3.44	0.000291
640	chr11:102337742	uukruuu	uugcuuu	3.385	0.000356
644	chr11:102337746	uukruuu	uuuauuu	3.374	0.00037
2254	chr11:102339356	uukruuu	uuauuuu	3.374	0.00037
844	chr11:102337946	uukruuu	uuuguuu	3.341	0.000417
2109	chr11:102339211	uukruuu	uuuuuuu	3.341	0.000417
2110	chr11:102339212	uukruuu	uuuuuuu	3.341	0.000417
2111	chr11:102339213	uukruuu	uuuuuuu	3.341	0.000417
2112	chr11:102339214	uukruuu	uuuuuuu	3.341	0.000417
2113	chr11:102339215	uukruuu	uuuuuuu	3.341	0.000417
2253	chr11:102339355	uukruuu	guuauuu	3.121	0.000901
70	chr11:102337172	uukruuu	cuaauuu	3.099	0.000971
1954	chr11:102339056	uukruuu	uugauuu	3.099	0.000971
663	chr11:102337765	uukruuu	auaguuu	3.088	0.00101
2106	chr11:102339208	uukruuu	guguuuu	3.055	0.00113
864	chr11:102337966	uukruuu	uugauuc	3	0.00135
91	chr11:102337193	uukruuu	uuuuauu	2.989	0.0014
1831	chr11:102338933	uukruuu	uuggguu	2.989	0.0014
2105	chr11:102339207	uukruuu	uguguuu	2.978	0.00145
58	chr11:102337160	uukruuu	uuaacuu	2.934	0.00167
1832	chr11:102338934	uukruuu	uggguuu	2.912	0.0018
845	chr11:102337947	uukruuu	uuguuua	2.89	0.00193
840	chr11:102337942	uukruuu	uaaguuu	2.824	0.00237
2108	chr11:102339210	uukruuu	guuuuuu	2.813	0.00245
848	chr11:102337950	uukruuu	uuuauuc	2.802	0.00254
1810	chr11:102338912	uukruuu	uuugcuu	2.791	0.00263
122	chr11:102337224	uukruuu	uuugugu	2.747	0.00301
2117	chr11:102339219	uukruuu	uuuaucu	2.747	0.00301
2265	chr11:102339367	uukruuu	uuuuguu	2.736	0.00311
1934	chr11:102339036	uukruuu	cuuauuu	2.703	0.00344
934	chr11:102338036	uukruuu	uugguau	2.692	0.00355
33	chr11:102337135	uukruuu	uuaauuu	2.67	0.00379
639	chr11:102337741	uukruuu	auugcuu	2.67	0.00379
2114	chr11:102339216	uukruuu	uuuuuua	2.67	0.00379
863	chr11:102337965	uukruuu	auugauu	2.637	0.00418
1811	chr11:102338913	uukruuu	uugcuuc	2.604	0.00461
659	chr11:102337761	uukruuu	uuggaua	2.593	0.00476
852	chr11:102337954	uukruuu	uucacuu	2.593	0.00476
868	chr11:102337970	uukruuu	uucauuc	2.571	0.00507
2238	chr11:102339340	uukruuu	guuauuu	2.56	0.00523
636	chr11:102337738	uukruuu	uucauug	2.538	0.00557
914	chr11:102338016	uukruuu	ugaguuu	2.495	0.0063
1400	chr11:102338502	uukruuu	uagguuu	2.484	0.0065
919	chr11:102338021	uukruuu	uuuauuc	2.473	0.0067
1953	chr11:102339055	uukruuu	auugauu	2.473	0.0067
37	chr11:102337139	uukruuu	uuuauua	2.429	0.00757
1399	chr11:102338501	uukruuu	uuagguu	2.385	0.00854
1825	chr11:102338927	uukruuu	uucacuu	2.385	0.00854
135	chr11:102337237	uukruuu	uuuauau	2.352	0.00934
940	chr11:102338042	uukruuu	uuaauuc	2.341	0.00962
918	chr11:102338020	uukruuu	uuuuauu	2.33	0.0099
2050	chr11:102339152	uukruuu	gugauuu	2.319	0.0102
167	chr11:102337269	uukruuu	auuuuuu	2.275	0.0115
2029	chr11:102339131	uukruuu	auuauuu	2.264	0.0118
574	chr11:102337676	uukruuu	guguuuu	2.22	0.0132
165	chr11:102337267	uukruuu	auauuuu	2.132	0.0165
571	chr11:102337673	uukruuu	auggugu	2.11	0.0174
168	chr11:102337270	uukruuu	uuuuuua	2.088	0.0184
197	chr11:102337299	uukruuu	uuuguuc	2.088	0.0184
993	chr11:102338095	uukruuu	uuguucu	2.066	0.0194
164	chr11:102337266	uukruuu	uauauuu	2.055	0.0199
2181	chr11:102339283	uukruuu	uucauuu	2.055	0.0199
1095	chr11:102338197	uukruuu	uuugcuu	2.022	0.0216
508	chr11:102337610	uukruuu	cuuuuuu	2	0.0227
198	chr11:102337300	uukruuu	uuguucu	1.978	0.024
1614	chr11:102338716	uukruuu	uuuauuu	1.967	0.0246
1010	chr11:102338112	uukruuu	ucuguuu	1.956	0.0252
1316	chr11:102338418	uukruuu	uuuauuu	1.945	0.0259
2177	chr11:102339279	uukruuu	uuuguuc	1.945	0.0259
509	chr11:102337611	uukruuu	uuuuuug	1.934	0.0266
1096	chr11:102338198	uukruuu	uugcuuc	1.912	0.0279
196	chr11:102337298	uukruuu	uuuuguu	1.901	0.0287
2225	chr11:102339327	uukruuu	uuuauuc	1.857	0.0317
2176	chr11:102339278	uukruuu	uuuuguu	1.703	0.0443
